# Supplementary material for: A Comprehensive Experimental and Theoretical Study on the [{(η5-C5H5)2Zr[P(µ-PNEt2)2P(NEt2)2P]}]2O Crystalline System
Source: Molecules. 2021 Nov 30;26(23):7282. doi: 10.3390/molecules26237282 (PMC8658821; doi:10.3390/molecules26237282)
Supplement: Supplementary file 1 [file molecules-26-07282-s001.zip]

Archive with 1 entries (1 files):
- molecules-1427695-supplementary.pdf
